# Supplementary material for: A comprehensive evaluation of the potential of three next-generation short-read-based plant pan-genome construction strategies for the identification of novel non-reference sequence
Source: Front Plant Sci. 2024 Mar 19;15:1371222. doi: 10.3389/fpls.2024.1371222 (PMC10986365; doi:10.3389/fpls.2024.1371222)
Supplement: Supplementary Figure 1 — The optimal k-mer used in the whole genome assembly for each of the 20 rice samples using eupan assemble linearK model from the EUPAN toolkit. [file DataSheet_1.zip]

Archive with 14 entries (13 files):
- Data Sheet 1/
- Data Sheet 1/Supplementary Figure 1.tif
- Data Sheet 1/Supplementary Figure 2.tif
- Data Sheet 1/Supplementary Figure 3.tif
- Data Sheet 1/Supplementary Figure 4.tif
- Data Sheet 1/Supplementary Table 1.xlsx
- Data Sheet 1/Supplementary Table 2.xlsx
- Data Sheet 1/Supplementary Table 3.xlsx
- Data Sheet 1/Supplementary Table 4.xlsx
- Data Sheet 1/Supplementary Table 5.xlsx
- Data Sheet 1/Supplementary Table 6.xlsx
- Data Sheet 1/Supplementary Table 7.xlsx
- Data Sheet 1/Supplementary Table 8.xlsx
- Data Sheet 1/Supplementary Table 9.xlsx
