# Supplementary material for: A comprehensive evaluation of the potential of three next-generation short-read-based plant pan-genome construction strategies for the identification of novel non-reference sequence
Source: Front Plant Sci. 2024 Mar 19;15:1371222. doi: 10.3389/fpls.2024.1371222 (PMC10986365; doi:10.3389/fpls.2024.1371222)
Supplement: Supplementary Figure 1 — The optimal k-mer used in the whole genome assembly for each of the 20 rice samples using eupan assemble linearK model from the EUPAN toolkit. [file DataSheet_1.zip › Data Sheet 1/Supplementary Table 1.xlsx]

## Sheet: Sheet1
Supplementary Table 1: Statistics of genome assemblies of 20 assessions
Sub-Type	Sample Name	Total Size (Mbp)	Contig N50 (Mbp)	Gap number	Gene number
XI-1B	9311	391.8	12.4	89	41319
XI-1B	G8	390.1	12.4	63	40228
XI-1B	IR64	387.6	20.9	28	39535
XI-1B	J4155	388.5	9.1	82	40137
XI-1B	R527	391.6	11.8	61	36893
XI-1B	S548	389.5	15.2	52	43074
XI-1B	Y3551	390.1	10.7	73	39913
XI-1B	Y58S	389	17.7	36	42521
XI-1A	G46	390.8	10.4	69	40682
XI-1A	CN1	391.5	17.7	35	42047
XI-1A	FS32	386.5	15.2	41	41317
XI-1A	DG	391.1	17	36	41009
XI-1A	D62	386	10.4	79	38880
XI-1A	II32	389.9	13.9	40	41887
XI-2	TM	390.9	23	34	40082
XI-3	TUMBA	391.5	12.8	43	41554
XI-adm	G630	390.1	11.8	64	38306
XI-adm	YX1	387.6	8.6	89	40417
XI-adm	WSSM	390.8	7.4	141	39193
XI-adm	FH838	392.9	15.1	69	37555
Note:
These genome assemblies are from Qin et al. (Qin et al. 2021. Pan-genome analysis of 33 genetically diverse rice accessions reveals hidden genomic variations. Cell. 184(13):3542-3558.e16. doi: 10.1016/j.cell.2021.04.046. )
