# Supplementary material for: A comprehensive evaluation of the potential of three next-generation short-read-based plant pan-genome construction strategies for the identification of novel non-reference sequence
Source: Front Plant Sci. 2024 Mar 19;15:1371222. doi: 10.3389/fpls.2024.1371222 (PMC10986365; doi:10.3389/fpls.2024.1371222)
Supplement: Supplementary Figure 1 — The optimal k-mer used in the whole genome assembly for each of the 20 rice samples using eupan assemble linearK model from the EUPAN toolkit. [file DataSheet_1.zip › Data Sheet 1/Supplementary Table 2.xlsx]

## Sheet: Sheet1
Supplementary Table 2: Summary of simulated reads by ART software.
SampleID	Estimated Sequencing Depth	Total_Reads(fq1)	Total_Reads(fq2)	Total_bases(fq1)	Total_bases(fq2)	High_quility_reads(fq1)	High_quility_reads(fq2)	High_quility_bases(fq1)	High_quility_bases(fq2)	Single_Reads(fq1)	Single_Reads(fq2)	Single_bases(fq1)	Single_bases(fq2)	Duplicate reads	Duplication
9311	5	11798415	11798415	979268445	979268445	11789634	11789634	977028304(99.77%)	976523856(99.71%)	3	2	249(0%)	165(0%)	8709	0.0007
	10	23596815	23596815	1958535645	1958535645	23562956	23562956	1952703123(99.7%)	1951689906(99.65%)	6	14	497(0%)	1159(0%)	33685	0.0014
	20	47193382	47193382	3917050706	3917050706	47064761	47064761	3900334347(99.57%)	3898322627(99.52%)	9	11	747(0%)	911(0%)	128288	0.0027
	30	70790335	70790335	5875597805	5875597805	70513570	70513570	5843573986(99.45%)	5840555024(99.4%)	21	14	1742(0%)	1161(0%)	276236	0.0039
	50	117983864	117983864	9792660712	9792660712	117269858	117269858	9718350273(99.24%)	9713318094(99.18%)	32	18	2652(0%)	1489(0%)	713129	0.006
G8	5	11750588	11750588	975298804	975298804	11742477	11742477	973117860(99.77%)	972613334(99.72%)	3	6	249(0%)	497(0%)	8021	0.0006
	10	23500999	23500999	1950582917	1950582917	23469057	23469057	1944922557(99.7%)	1943915773(99.65%)	5	4	414(0%)	331(0%)	31769	0.0013
	20	47002158	47002158	3901179114	3901179114	46881402	46881402	3885141929(99.58%)	3883126990(99.53%)	11	10	908(0%)	828(0%)	120439	0.0025
	30	70503219	70503219	5851767177	5851767177	70244637	70244637	5821287231(99.47%)	5818273756(99.42%)	8	18	662(0%)	1490(0%)	258043	0.0036
	50	117505418	117505418	9752949694	9752949694	116836152	116836152	9682409978(99.27%)	9677404238(99.22%)	36	36	2980(0%)	2981(0%)	668417	0.0056
IR64	5	11686684	11686684	969994772	969994772	11678542	11678542	967819906(99.77%)	967319535(99.72%)	4	2	332(0%)	165(0%)	8058	0.0006
	10	23373407	23373407	1939992781	1939992781	23342234	23342234	1934411052(99.71%)	1933405314(99.66%)	3	6	249(0%)	497(0%)	31000	0.0013
	20	46746768	46746768	3879981744	3879981744	46628315	46628315	3864158936(99.59%)	3862162551(99.54%)	6	6	496(0%)	496(0%)	118097	0.0025
	30	70120043	70120043	5819963569	5819963569	69865024	69865024	5789832715(99.48%)	5786841266(99.43%)	17	15	1407(0%)	1243(0%)	254520	0.0036
	50	116866845	116866845	9699948135	9699948135	116210632	116210632	9630566926(99.28%)	9625588471(99.23%)	22	27	1822(0%)	2237(0%)	655419	0.0056
J4155	5	11702590	11702590	971314970	971314970	11694475	11694475	969140303(99.77%)	968640981(99.72%)	5	2	415(0%)	166(0%)	8025	0.0006
	10	9362090	9362090	777053470	777053470	9356786	9356786	775412289(99.78%)	775010693(99.73%)	2	1	166(0%)	83(0%)	5242	0.0005
	20	46810178	46810178	3885244774	3885244774	46690391	46690391	3869310124(99.58%)	3867309306(99.53%)	6	14	496(0%)	1156(0%)	119449	0.0025
	30	70215421	70215421	5827879943	5827879943	69957875	69957875	5797527440(99.47%)	5794527043(99.42%)	10	8	829(0%)	662(0%)	257066	0.0036
	50	117025546	117025546	9713120318	9713120318	116359850	116359850	9642940625(99.27%)	9637939837(99.22%)	27	32	2235(0%)	2651(0%)	664827	0.0056
R527	5	11795378	11795378	979016374	979016374	11785470	11785470	976681359(99.76%)	976174556(99.7%)	2	3	166(0%)	248(0%)	9820	0.0008
	10	23590715	23590715	1958029345	1958029345	23552857	23552857	1951865167(99.68%)	1950852613(99.63%)	3	3	249(0%)	248(0%)	37696	0.0015
	20	47181407	47181407	3916056781	3916056781	47039682	47039682	3898251627(99.54%)	3896237588(99.49%)	12	9	996(0%)	744(0%)	141378	0.0029
	30	70771985	70771985	5874074755	5874074755	70469365	70469365	5839911917(99.41%)	5836892842(99.36%)	18	19	1493(0%)	1574(0%)	302101	0.0042
	50	117953502	117953502	9790140666	9790140666	117183122	117183122	9711159536(99.19%)	9706134571(99.14%)	24	29	1989(0%)	2404(0%)	769481	0.0065
S548	5	11733411	11733411	973873113	973873113	11724480	11724480	971626552(99.76%)	971124447(99.71%)	1	1	83(0%)	81(0%)	8854	0.0007
	10	23466856	23466856	1947749048	1947749048	23431842	23431842	1941836061(99.69%)	1940832453(99.64%)	6	7	498(0%)	581(0%)	34835	0.0014
	20	46933860	46933860	3895510380	3895510380	46801285	46801285	3878493596(99.56%)	3876496225(99.51%)	15	13	1245(0%)	1076(0%)	132195	0.0028
	30	70400606	70400606	5843250298	5843250298	70116185	70116185	5810648802(99.44%)	5807632459(99.39%)	23	17	1908(0%)	1408(0%)	283897	0.004
	50	117334456	117334456	9738759848	9738759848	116607884	116607884	9663480737(99.22%)	9658486693(99.17%)	24	23	1989(0%)	1906(0%)	725749	0.0061
Y3551	5	11762457	11762457	976283931	976283931	11754280	11754280	974095461(99.77%)	973595365(99.72%)	4	2	331(0%)	166(0%)	8095	0.0006
	10	23524930	23524930	1952569190	1952569190	23493569	23493569	1946952203(99.71%)	1945947004(99.66%)	4	3	332(0%)	248(0%)	31206	0.0013
	20	47049766	47049766	3905130578	3905130578	46930625	46930625	3889224512(99.59%)	3887203289(99.54%)	11	12	912(0%)	996(0%)	118808	0.0025
	30	70574737	70574737	5857703171	5857703171	70316450	70316450	5827242443(99.47%)	5824226312(99.42%)	21	14	1741(0%)	1162(0%)	257793	0.0036
	50	117624646	117624646	9762845618	9762845618	116957715	116957715	9692483873(99.27%)	9687458205(99.22%)	23	20	1902(0%)	1657(0%)	666071	0.0056
Y58S	5	11718958	11718958	972673514	972673514	11710172	11710172	970440464(99.77%)	969939329(99.71%)	3	1	249(0%)	83(0%)	8698	0.0007
	10	23437854	23437854	1945341882	1945341882	23404213	23404213	1939543507(99.7%)	1938541956(99.65%)	5	4	415(0%)	331(0%)	33499	0.0014
	20	46875724	46875724	3890685092	3890685092	46748291	46748291	3874106795(99.57%)	3872101171(99.52%)	12	7	996(0%)	579(0%)	127098	0.0027
	30	70313683	70313683	5836035689	5836035689	70037954	70037954	5804158526(99.45%)	5801161072(99.4%)	18	20	1492(0%)	1659(0%)	275199	0.0039
	50	117189446	117189446	9726724018	9726724018	116479004	116479004	9652809341(99.24%)	9647809903(99.18%)	27	21	2236(0%)	1743(0%)	709560	0.006
TM	5	11781915	11781915	977898945	977898945	11772234	11772234	975584992(99.76%)	975080209(99.71%)	4	1	331(0%)	83(0%)	9612	0.0008
	10	23563848	23563848	1955799384	1955799384	23526324	23526324	1949663717(99.68%)	1948658727(99.63%)	4	8	332(0%)	663(0%)	37376	0.0015
	20	47127722	47127722	3911600926	3911600926	46986880	46986880	3893883046(99.54%)	3891860576(99.49%)	9	6	746(0%)	498(0%)	140518	0.0029
	30	70691623	70691623	5867404709	5867404709	70391520	70391520	5833464002(99.42%)	5830444929(99.37%)	18	16	1492(0%)	1323(0%)	299633	0.0042
	50	117819324	117819324	9779003892	9779003892	117055922	117055922	9700622391(99.19%)	9695604422(99.14%)	28	35	2324(0%)	2899(0%)	762569	0.0064
Tumba	5	11799737	11799737	979378171	979378171	11791186	11791186	977154943(99.77%)	976649598(99.72%)	4	3	332(0%)	249(0%)	8461	0.0007
	10	23599572	23599572	1958764476	1958764476	23566439	23566439	1952989703(99.7%)	1951978477(99.65%)	9	8	746(0%)	664(0%)	32926	0.0013
	20	47199072	47199072	3917522976	3917522976	47073502	47073502	3901058435(99.57%)	3899040501(99.52%)	8	17	662(0%)	1408(0%)	125155	0.0026
	30	70798727	70798727	5876294341	5876294341	70528003	70528003	5844777086(99.46%)	5841746449(99.41%)	24	18	1989(0%)	1494(0%)	270191	0.0038
	50	117997670	117997670	9793806610	9793806610	117302732	117302732	9721071330(99.25%)	9716036245(99.2%)	23	26	1907(0%)	2157(0%)	694040	0.0058
G630	5	11884880	11884880	986445040	986445040	11873758	11873758	983997701(99.75%)	983492447(99.7%)	1	3	83(0%)	249(0%)	11048	0.0009
	10	23769681	23769681	1972883523	1972883523	23727020	23727020	1966301631(99.66%)	1965279626(99.61%)	6	6	498(0%)	498(0%)	42486	0.0017
	20	47539530	47539530	3945780990	3945780990	47382415	47382415	3926657716(99.51%)	3924628343(99.46%)	5	7	414(0%)	578(0%)	156777	0.0032
	30	71309125	71309125	5918657375	5918657375	70976504	70976504	5881937779(99.37%)	5878898080(99.32%)	15	13	1245(0%)	1074(0%)	332160	0.0046
	50	118848399	118848399	9864417117	9864417117	118016996	118016996	9780265080(99.14%)	9775197815(99.09%)	28	28	2317(0%)	2321(0%)	830443	0.0069
YX1	5	11678351	11678351	969303133	969303133	11670040	11670040	967113071(99.77%)	966615174(99.72%)	4	4	332(0%)	331(0%)	8242	0.0007
	10	23356625	23356625	1938599875	1938599875	23324305	23324305	1932921045(99.7%)	1931926471(99.65%)	10	5	827(0%)	415(0%)	32132	0.0013
	20	46713165	46713165	3877192695	3877192695	46590731	46590731	3861051262(99.58%)	3859052473(99.53%)	6	9	497(0%)	746(0%)	122108	0.0026
	30	70069853	70069853	5815797799	5815797799	69805732	69805732	5784915288(99.46%)	5781927428(99.41%)	19	11	1575(0%)	910(0%)	263617	0.0037
	50	116782741	116782741	9692967503	9692967503	116099081	116099081	9621321913(99.26%)	9616344401(99.2%)	31	18	2570(0%)	1492(0%)	682861	0.0058
WSSM	5	11900332	11900332	987727556	987727556	11887557	11887557	985141814(99.73%)	984632719(99.68%)	0	0	0(0%)	0(0%)	12678	0.001
	10	23800588	23800588	1975448804	1975448804	23752166	23752166	1968382244(99.64%)	1967360173(99.59%)	6	6	498(0%)	498(0%)	48250	0.002
	20	47601134	47601134	3950894122	3950894122	47423071	47423071	3930029667(99.47%)	3927995248(99.42%)	12	13	995(0%)	1078(0%)	177741	0.0037
	30	71401437	71401437	5926319271	5926319271	71029957	71029957	5886373553(99.32%)	5883319750(99.27%)	19	13	1575(0%)	1074(0%)	370983	0.0051
	50	119002789	119002789	9877231487	9877231487	118081079	118081079	9785571468(99.07%)	9780508033(99.02%)	47	26	3897(0%)	2154(0%)	920780	0.0077
FH838	5	11943277	11943277	991291991	991291991	11933472	11933472	988946791(99.76%)	988432868(99.71%)	2	3	166(0%)	246(0%)	9723	0.0008
	10	23886442	23886442	1982574686	1982574686	23848619	23848619	1976377150(99.68%)	1975351947(99.63%)	4	4	332(0%)	332(0%)	37670	0.0015
	20	47773014	47773014	3965160162	3965160162	47630678	47630678	3947229303(99.54%)	3945191948(99.49%)	10	6	828(0%)	498(0%)	141993	0.0029
	30	71659543	71659543	5947742069	5947742069	71356156	71356156	5913396512(99.42%)	5910348263(99.37%)	16	20	1326(0%)	1655(0%)	302881	0.0042
	50	119432345	119432345	9912884635	9912884635	118660738	118660738	9833609438(99.2%)	9828531649(99.14%)	29	33	2405(0%)	2736(0%)	770733	0.0064
G46	5	11773136	11773136	977170288	977170288	11763880	11763880	974892291(99.76%)	974387794(99.71%)	0	3	0(0%)	248(0%)	9170	0.0007
	10	23546247	23546247	1954338501	1954338501	23510239	23510239	1948335144(99.69%)	1947326934(99.64%)	6	5	496(0%)	415(0%)	35847	0.0015
	20	47092545	47092545	3908681235	3908681235	46956474	46956474	3891358651(99.55%)	3889347552(99.5%)	15	6	1243(0%)	498(0%)	135726	0.0028
	30	70638891	70638891	5863027953	5863027953	70348569	70348569	5829902078(99.43%)	5826885210(99.38%)	18	14	1492(0%)	1161(0%)	289841	0.0041
	50	117731403	117731403	9771706449	9771706449	116987730	116987730	9694962910(99.21%)	9689949111(99.16%)	35	22	2902(0%)	1825(0%)	742852	0.0063
CN1	5	11811803	11811803	980379649	980379649	11802211	11802211	978067675(99.76%)	977562858(99.71%)	3	7	249(0%)	581(0%)	9508	0.0008
	10	23623619	23623619	1960760377	1960760377	23586052	23586052	1954615019(99.68%)	1953603853(99.63%)	5	7	415(0%)	581(0%)	37411	0.0015
	20	47247249	47247249	3921521667	3921521667	47106853	47106853	3903822999(99.54%)	3901798355(99.49%)	16	9	1327(0%)	746(0%)	140111	0.0029
	30	70871237	70871237	5882312671	5882312671	70570734	70570734	5848310543(99.42%)	5845281877(99.37%)	12	18	991(0%)	1488(0%)	300033	0.0042
	50	118118758	118118758	9803856914	9803856914	117352679	117352679	9725208960(99.19%)	9720176517(99.14%)	24	27	1992(0%)	2236(0%)	765215	0.0064
FS32	5	11642472	11642472	966325176	966325176	11634962	11634962	964209393(99.78%)	963709637(99.72%)	2	4	166(0%)	329(0%)	7432	0.0006
	10	23284867	23284867	1932643961	1932643961	23255329	23255329	1927206745(99.71%)	1926214471(99.66%)	3	6	248(0%)	494(0%)	29366	0.0012
	20	46569784	46569784	3865292072	3865292072	46457738	46457738	3850028867(99.6%)	3848035194(99.55%)	5	8	413(0%)	664(0%)	111748	0.0023
	30	69854699	69854699	5797940017	5797940017	69613566	69613566	5768989758(99.5%)	5766011285(99.44%)	13	14	1078(0%)	1158(0%)	240692	0.0034
	50	116424497	116424497	9663233251	9663233251	115799136	115799136	9596475920(99.3%)	9591503519(99.25%)	25	27	2069(0%)	2237(0%)	624573	0.0053
DG	5	11781375	11781375	977854125	977854125	11771937	11771937	975558913(99.76%)	975053280(99.71%)	4	5	332(0%)	415(0%)	9343	0.0007
	10	23562813	23562813	1955713479	1955713479	23526628	23526628	1949689632(99.69%)	1948681169(99.64%)	5	5	415(0%)	415(0%)	36013	0.0015
	20	47125689	47125689	3911432187	3911432187	46990055	46990055	3894138713(99.55%)	3892128411(99.5%)	10	6	829(0%	497(0%)	135316	0.0028
	30	70688455	70688455	5867141765	5867141765	70397859	70397859	5833992153(99.43%)	5830968924(99.38%)	13	15	1075(0%)	1244(0%)	290129	0.0041
	50	117814110	117814110	9778571130	9778571130	117073155	117073155	9702048558(99.21%)	9697022571(99.16%)	33	27	2735(0%)	2235(0%)	740182	0.0062
D62	5	11756143	11756143	975759869	975759869	11747327	11747327	973519245(99.77%)	973015845(99.71%)	4	2	332(0%)	166(0%)	8737	0.0007
	10	23512358	23512358	1951525714	1951525714	23478613	23478613	1945711791(99.7%)	1944702956(99.65%)	2	5	165(0%)	415(0%)	33577	0.0014
	20	47024655	47024655	3903046365	3903046365	46895669	46895669	3886328564(99.57%)	3884313521(99.52%)	14	10	1162(0%)	829(0%)	128661	0.0027
	30	70536962	70536962	5854567846	5854567846	70260419	70260419	5822596802(99.45%)	5819582462(99.4%)	18	19	1489(0%)	1577(0%)	276007	0.0039
	50	117561401	117561401	9757596283	9757596283	116851768	116851768	9683702570(99.24%)	9678697530(99.19%)	14	34	1160(0%)	2815(0%)	708843	0.006
II32	5	11799843	11799843	979386969	979386969	11791092	11791092	977145073(99.77%)	976640404(99.71%)	1	1	83(0%)	83(0%)	8671	0.0007
	10	23599738	23599738	1958778254	1958778254	23566124	23566124	1952966258(99.7%)	1951956623(99.65%)	5	4	415(0%)	331(0%)	33442	0.0014
	20	47199440	47199440	3917553520	3917553520	47073724	47073724	3901071439(99.57%)	3899053929(99.52%)	5	19	414(0%)	1572(0%)	125362	0.0026
	30	70799171	70799171	5876331193	5876331193	70527732	70527732	5844751412(99.46%)	5841726560(99.41%)	23	14	1907(0%)	1160(0%)	270915	0.0038
	50	117998587	117998587	9793882721	9793882721	117305132	117305132	9721280473(99.25%)	9716234892(99.2%)	32	26	2655(0%)	2154(0%)	692560	0.0058
