# Supplementary material for: A comprehensive evaluation of the potential of three next-generation short-read-based plant pan-genome construction strategies for the identification of novel non-reference sequence
Source: Front Plant Sci. 2024 Mar 19;15:1371222. doi: 10.3389/fpls.2024.1371222 (PMC10986365; doi:10.3389/fpls.2024.1371222)
Supplement: Supplementary Figure 1 — The optimal k-mer used in the whole genome assembly for each of the 20 rice samples using eupan assemble linearK model from the EUPAN toolkit. [file DataSheet_1.zip › Data Sheet 1/Supplementary Table 3.xlsx]

## Sheet: Sheet1
Supplementary Table 3: Depth and coverage of real and simulated sequencing data for 9311 at chromosome level.
#Chromosome	DATA(%)		Average depth		Median		Coverage%		Cov 4X %		Cov 10X %		Cov 30X %		Cov 100X %
	Real	Simulated	Real	Simulated	Real	Simulated	Real	Simulated	Real	Simulated	Real	Simulated	Real	Simulated	Real	Simulated
Chr2	10.1	10.24	9.47	9.28	7	9	90.13	97.66	79.89	96.15	33.04	46.15	0.96	0.09	0.17	0
Chr1	10.64	10.65	8.15	7.88	7	8	87.34	96	77.06	92.35	31.78	29.23	1.04	0.09	0.19	0
Chr3	9.38	9.49	8.69	8.49	8	8	92.29	97.45	82.85	94.92	34.44	36.33	0.86	0.03	0.15	0
Chr4	9.94	10.24	9.56	9.52	7	9	86.23	98.62	75.22	97.11	33.44	47.72	2.3	0.26	0.59	0
Chr6	8.62	8.68	9.26	9.01	7	9	88.01	97.2	77.28	95.47	32.88	43.23	1.7	0.05	0.29	0
Chr7	7.5	7.64	8.53	8.39	7	8	86.02	97.9	74.98	95.02	31.93	34.58	1.56	0.05	0.3	0
Chr8	7.42	7.7	8.98	9	7	9	87.71	99.67	76.62	97.51	33.09	40.93	2.09	0.11	0.38	0
Chr9	5.67	5.66	8.2	7.92	7	8	84.87	96.23	74.25	92.7	31.57	29.88	1.48	0.02	0.24	0
Chr10	7.37	7.48	10.74	10.53	7	10	84.45	96.61	73.4	95.95	31.91	60.51	2.8	0.47	1.08	0
Chr11	6.58	6.32	7.36	6.84	6	7	76.21	92.29	65.85	86.48	28.28	19.69	1.58	0	0.2	0
Chr12	6.46	6.68	8.03	8.03	6	8	81.12	99.41	68.82	95.23	29.3	28.83	2	0.06	0.31	0
Chr5	8.54	8.78	9.82	9.75	8	10	93.81	99.42	84.2	98.17	37.31	51.19	2.05	0.05	0.32	0
