# Supplementary material for: A comprehensive evaluation of the potential of three next-generation short-read-based plant pan-genome construction strategies for the identification of novel non-reference sequence
Source: Front Plant Sci. 2024 Mar 19;15:1371222. doi: 10.3389/fpls.2024.1371222 (PMC10986365; doi:10.3389/fpls.2024.1371222)
Supplement: Supplementary Figure 1 — The optimal k-mer used in the whole genome assembly for each of the 20 rice samples using eupan assemble linearK model from the EUPAN toolkit. [file DataSheet_1.zip › Data Sheet 1/Supplementary Table 4.xlsx]

## Sheet: Sheet1
Supplementary Table 4: Comparison between simulated and real paired end next generation sequencing data of Illumina.
	9311 Real Data	9311 Simulated Data	Difference
[Total] Raw Data(Mb)	3641.05	3334.8	-0.0841104
[Total] Fraction of Mapped Reads	0.9624	1	0.0376
[Total] Mapped Data(Mb)	3546.81	3334.8	0.0597748
[Total] Fraction of Mapped Data(Mb)	0.9741	1	-0.0259
[Total] Fraction of Properly paired	0.9093	0.9978	-0.0885
[Total] Fraction of Read and mate paired	0.9586	1	-0.0414
[Total] Singletons	92667	1	0.999989
[Total] Read and mate map to diff chr	971658	7994	0.991773
[Total] PCR duplicate reads	0	0	0
[Total] Fraction of PCR duplicate reads	0	0	0
[Total] Map quality cutoff value	20	20	0
[Total] Fraction of MapQ reads in all reads	0.7713	0.9125	-0.1412
[Total] Fraction of MapQ reads in mapped reads	0.8014	0.9125	-0.1111
[Target] Fraction of Target Reads in all reads	0.9624	1	-0.0376
[Target] Fraction of Target Reads in mapped reads	1	1	0
[Target] Target Data(Mb)	3451.05	3334.39	0.0338042
[Target] Target Data Rmdup(Mb)	2761.8	3042.62	-0.10168
[Target] Fraction of Target Data in all data	0.9478	0.9999	-0.0521
[Target] Fraction of Target Data in mapped data	0.973	0.9999	-0.0269
[Target] Len of region	382778110	382778110	0
[Target] Average depth	9.02	8.71	0.0343681
[Target] Average depth(rmdup)	7.22	7.95	-0.101108
[Target] Coverage (>0x)	0.868	0.9728	-0.1048
[Target] Coverage (>=4x)	0.7623	0.9462	-0.1839
[Target] Coverage (>=10x)	0.3258	0.3864	-0.0606
[Target] Coverage (>=30x)	0.0177	0.0014	0.0163
[Target] Coverage (>=100x)	0.0038	0.0001	0.0037
[Target] Target Region Count	15	15	0
[Target] Region covered > 0x	15	15	0
[Target] Fraction Region covered > 0x	1	1	0
[Target] Fraction Region covered >= 4x	1	0.9333	0.0667
[Target] Fraction Region covered >= 10x	0.2667	0.2	0.0667
[Target] Fraction Region covered >= 30x	0.1333	0.0667	0.0666
[Target] Fraction Region covered >= 100x	0.0667	0.0667	0
[flank] flank size	200	200	0
[flank] Len of region (not include target region)	0	0	0
[flank] Average depth	NAN	NAN
[flank] flank Reads	0	0	0
[flank] Fraction of flank Reads in all reads	0	0	0
[flank] Fraction of flank Reads in mapped reads	0	0	0
[flank] flank Data(Mb)	0	0	0
[flank] Fraction of flank Data in all data	0	0	0
[flank] Fraction of flank Data in mapped data	0	0	0
[flank] Coverage (>0x)	0	0	0
[flank] Coverage (>=4x)	0	0	0
[flank] Coverage (>=10x)	0	0	0
[flank] Coverage (>=30x)	0	0	0
[flank] Coverage (>=100x)	0	0	0
Note:
● Means value of (9311 Real Data - 9311 Simulated Data)
● Means value of (9311 Real Data - 9311 Simulated Data)/(9311 Real Data)
● Means no value
