# Supplementary material for: A comprehensive evaluation of the potential of three next-generation short-read-based plant pan-genome construction strategies for the identification of novel non-reference sequence
Source: Front Plant Sci. 2024 Mar 19;15:1371222. doi: 10.3389/fpls.2024.1371222 (PMC10986365; doi:10.3389/fpls.2024.1371222)
Supplement: Supplementary Figure 1 — The optimal k-mer used in the whole genome assembly for each of the 20 rice samples using eupan assemble linearK model from the EUPAN toolkit. [file DataSheet_1.zip › Data Sheet 1/Supplementary Table 5.xlsx]

## Sheet: Sheet3
Supplementary Table 5: Statistics of testing data set.
Sample Size	Depth	Method	Total Size (bp)	Number of Contigs	Mean Length (bp)	Min Length (bp)	Max Length (bp)
5	5X	Map-to-Pan	227293156	3338857	68.1	24	4228
		Iterative Individual	32228819	126298	255.2	100	6903
		Iterative Pooling	30510261	125650	242.8	100	14035
	10X	Map-to-Pan	210658622	2415733	87.2	24	11150
		Iterative Individual	39099876	158940	246	100	13988
		Iterative Pooling	36438804	149607	243.6	100	14049
	20X	Map-to-Pan	171674238	660408	260	44	27272
		Iterative Individual	49607359	201803	245.8	100	16576
		Iterative Pooling	43868595	179975	243.7	100	16576
	30X	Map-to-Pan	190211365	508165	374.3	50	36015
		Iterative Individual	53175473	213165	249.5	100	16431
		Iterative Pooling	46689168	191412	243.9	100	13420
	50X	Map-to-Pan	215543494	301901	714	60	51274
		Iterative Individual	57059180	224249	254.4	100	19179
		Iterative Pooling	49792134	19179	244.1	100	19179
8	5X	Map-to-Pan	280681804	3921792	71.6	24	4228
		Iterative Individual	40501866	161553	100	250.7	7080
		Iterative Pooling	35948237	148119	242.7	100	14048
	10X	Map-to-Pan	246851422	2767296	89.2	24	12397
		Iterative Individual	48819050	203813	239.5	100	13988
		Iterative Pooling	41917133	171732	244.1	100	14058
	20X	Map-to-Pan	196605191	725568	271	44	30403
		Iterative Individual	58921620	242646	242.8	100	16576
		Iterative Pooling	48479486	199083	243.5	100	16041
	30X	Map-to-Pan	214166723	556050	385.2	50	38717
		Iterative Individual	62716592	253405	247.5	100	16431
		Iterative Pooling	51119505	209746	243.7	100	14870
	50X	Map-to-Pan	245504992	329047	746.1	60	64724
		Iterative Individual	67204927	265155	253.5	100	19179
		Iterative Pooling	54221708	222890	243.3	100	14860
10	5X	Map-to-Pan	540516997	4464752	121.1	24	4228
		Iterative Individual	47086849	189076	249	100	7080
		Iterative Pooling	40472553	168141	240.7	100	14063
	10X	Map-to-Pan	520728556	2808941	185.4	24	12397
		Iterative Individual	57101395	238601	239.3	100	13988
		Iterative Pooling	47210914	195302	241.7	100	14059
	20X	Map-to-Pan	491142172	940473	522.2	44	30403
		Iterative Individual	67983436	279725	243	100	16576
		Iterative Pooling	54046150	224232	241	100	16041
	30X	Map-to-Pan	486402076	781561	622.3	46	45722
		Iterative Individual	72339444	292165	247.6	100	16431
		Iterative Pooling	56958767	236514	240.8	100	14072
	50X	Map-to-Pan	522724774	475443	1099.4	60	64724
		Iterative Individual	77747165	306427	253.7	100	19179
		Iterative Pooling	60263730	250698	240.4	100	15264
15	5X	Map-to-Pan	703580129	4738885	148.5	24	4651
		Iterative Individual	57461493	234918	244.6	100	7502
		Iterative Pooling	45801348	190917	239.9	100	15058
	10X	Map-to-Pan	644795285	2882218	223.7	24	12441
		Iterative Individual	69065330	292514	236.1	100	13988
		Iterative Pooling	52684254	218768	240.8	100	14838
	20X	Map-to-Pan	606755180	1007448	602.3	42	30403
		Iterative Individual	80411299	332797	241.6	100	16576
		Iterative Pooling	59223038	247013	239.8	100	14060
	30X	Map-to-Pan	589716661	839706	702.3	46	45732
		Iterative Individual	85456021	346374	246.7	100	17583
		Iterative Pooling	62191525	259946	239.2	100	16886
	50X	Map-to-Pan	658679755	515959	1276.6	60	64724
		Iterative Individual	91739295	363761	252.2	100	19179
		Iterative Pooling	65527034	274575	238.6	100	17568
20	5X	Map-to-Pan	784533652	5103407	153.7	24	4651
		Iterative Individual	65201197	271015	240.6	100	7596
		Iterative Pooling	35948296	148120	242.7	100	14048
	10X	Map-to-Pan	693954751	2987083	232.3	24	12441
		Iterative Individual	77825206	333977	233	100	13988
		Iterative Pooling	55913733	233726	239.2	100	15026
	20X	Map-to-Pan	647370375	1049394	616.9	42	30403
		Iterative Individual	89669046	374474	239.5	100	16576
		Iterative Pooling	62279840	261564	238.1	100	18227
	30X	Map-to-Pan	628809678	874228	719.3	46	47681
		Iterative Individual	95209433	389979	244.1	100	17583
		Iterative Pooling	65256033	275119	237.2	100	14073
	50X	Map-to-Pan	697537252	519651	1342.3	60	64724
		Iterative Individual	102332565	410626	249.2	100	19179
		Iterative Pooling	68643231	290620	236.2	100	18317
