# Supplementary material for: A comprehensive evaluation of the potential of three next-generation short-read-based plant pan-genome construction strategies for the identification of novel non-reference sequence
Source: Front Plant Sci. 2024 Mar 19;15:1371222. doi: 10.3389/fpls.2024.1371222 (PMC10986365; doi:10.3389/fpls.2024.1371222)
Supplement: Supplementary Figure 1 — The optimal k-mer used in the whole genome assembly for each of the 20 rice samples using eupan assemble linearK model from the EUPAN toolkit. [file DataSheet_1.zip › Data Sheet 1/Supplementary Table 6.xlsx]

## Sheet: Sheet1
Supplementary Table 6: The summary of gene-based pan-genome using synteny based methods and comparison with OrthoFinder.
Order	Subspecies	Added Sample Name	Number of Genes of New Sample	Number of Added New Genes	Total Number of Genes of All Samples	Number of Reference Genes Remained	Number of Core Genes from New Sample	Total Number of Core Genes	Ratio of Core Genes	OrthoFinder Core Gene Ratio
0		MSU	55801	0	55801	55801	0	55801	1	_
1	XI-1B	9311	41156	16438	96957	24864	22665	68117	0.702549	_
2	XI-1B	G8	40228	9036	137185	22731	21659	89342	0.651252	_
3	XI-1B	IR64	39535	6531	176720	21945	21109	110903	0.627563	_
4	XI-1B	J4155	40137	6119	216857	21457	18911	106677	0.491923	_
5	XI-1B	R527	36893	8024	253750	20217	19854	127350	0.501872	0.4639
6	XI-1B	S548	43074	6820	296824	19947	19484	155216	0.522923	_
7	XI-1B	Y3551	39913	4393	336737	19700	19140	174170	0.517229	_
8	XI-1B	Y58S	42521	5811	379258	19538	18911	195613	0.515778	0.4362
9	XI-2	TM	40082	4855	419340	19339	18739	215289	0.5134	_
10	XI-3	Tumba	41535	5237	460875	19170	18511	237062	0.514374	_
11	XI-adm	G630	38306	3389	499181	19015	18379	256926	0.514695	0.4324
12	XI-adm	YX1	40093	3693	539274	18835	18146	278004	0.515515	_
13	XI-adm	WSSM	39193	3299	578467	18727	18114	298461	0.515952	_
14	XI-adm	FH838	37555	6399	616022	18113	17435	307613	0.499354	_
15	XI-1A	G46	40682	5234	656704	17913	17202	339830	0.517478	0.4017
16	XI-1A	CN1	42047	4915	698751	17800	17109	362272	0.518457	_
17	XI-1A	FS32	41317	4956	740068	17687	16957	382814	0.517269	_
18	XI-1A	DG	41009	4266	781077	17526	16731	402491	0.515303	_
19	XI-1A	D62	38880	6875	819957	17333	16523	404980	0.493904	_
20	XI-1A	II32	41887	4405	861844	17215	16391	439200	0.509605	0.3747
Note
Synteny-based Pan-genome Construction
In each round, core genes comes from two part, one part is number of core genes from new sample, the other is from core reference genes and their related genes from the former samples.
Ratio of Core Genes = (The number of Core Genes)/(Total Number of Genes of All Samples)
Gene-clustering based Pan-genome Construction
Core gene group refers to the gene group shared by all of the samples, core gene means the gene existing in core gene group.
Ratio of Core Genes = (The number of Core Genes)/(Total Number of Genes of All Samples)
