# Supplementary material for: A comprehensive evaluation of the potential of three next-generation short-read-based plant pan-genome construction strategies for the identification of novel non-reference sequence
Source: Front Plant Sci. 2024 Mar 19;15:1371222. doi: 10.3389/fpls.2024.1371222 (PMC10986365; doi:10.3389/fpls.2024.1371222)
Supplement: Supplementary Figure 1 — The optimal k-mer used in the whole genome assembly for each of the 20 rice samples using eupan assemble linearK model from the EUPAN toolkit. [file DataSheet_1.zip › Data Sheet 1/Supplementary Table 7.xlsx]

## Sheet: Sheet1
Supplementary Table 7: Summary of repeat element annotation by RepeatMasker.
	number of elements*										length occupied										percentage of sequence
# Samples	5		8		10		15		20		5		8		10		15		20		5		8		10		15		20
Type of novel sequences	Novel genes	Insertions	Novel genes	Insertions	Novel genes	Insertions	Novel genes	Insertions	Novel genes	Insertions	Novel genes	Insertions	Novel genes	Insertions	Novel genes	Insertions	Novel genes	Insertions	Novel genes	Insertions	Novel genes	Insertions	Novel genes	Insertions	Novel genes	Insertions	Novel genes	Insertions	Novel genes	Insertions
# Sequences	9697	13082	13078	15047	15306	17109	19901	18756	24792	19959	9697	13082	13078	15047	15306	17109	19901	18756	24792	19959	9697	13082	13078	15047	15306	17109	19901	18756	24792	19959
Total length	39114313 bp (39112913 bp excl N/X-runs)	12528436 bp (12528436 bp excl N/X-runs)	51527357 bp (51525557 bp excl N/X-runs)	16504941 bp (16504941 bp excl N/X-runs)	59557869 bp (59555869 bp excl N/X-runs)	20891729 bp (20891729 bp excl N/X-runs)	79273953 bp (79270353 bp excl N/X-runs)	25039572 bp (25039572 bp excl N/X-runs)	98210643 bp (98206243 bp excl N/X-runs)	27876840 bp (27876840 bp excl N/X-runs)	39114313 bp (39112913 bp excl N/X-runs)	12528436 bp (12528436 bp excl N/X-runs)	51527357 bp (51525557 bp excl N/X-runs)	16504941 bp (16504941 bp excl N/X-runs)	59557869 bp (59555869 bp excl N/X-runs)	20891729 bp (20891729 bp excl N/X-runs)	79273953 bp (79270353 bp excl N/X-runs)	25039572 bp (25039572 bp excl N/X-runs)	98210643 bp (98206243 bp excl N/X-runs)	27876840 bp (27876840 bp excl N/X-runs)	39114313 bp (39112913 bp excl N/X-runs)	12528436 bp (12528436 bp excl N/X-runs)	51527357 bp (51525557 bp excl N/X-runs)	16504941 bp (16504941 bp excl N/X-runs)	59557869 bp (59555869 bp excl N/X-runs)	20891729 bp (20891729 bp excl N/X-runs)	79273953 bp (79270353 bp excl N/X-runs)	25039572 bp (25039572 bp excl N/X-runs)	98210643 bp (98206243 bp excl N/X-runs)	27876840 bp (27876840 bp excl N/X-runs)
GC level	0.4602	0.4444	0.4619	0.4477	0.463	0.4511	0.4638	0.4524	0.4638	0.4537	0.4602	0.4444	0.4619	0.4477	0.463	0.4511	0.4638	0.4524	0.4638	0.4537	0.4602	0.4444	0.4619	0.4477	0.463	0.4511	0.4638	0.4524	0.4638	0.4537
Bases Masked	20797744 bp ( 53.17 %)	10067488 bp ( 80.36 %)	28288996 bp ( 54.90 %)	13423028 bp ( 81.33 %)	33036625 bp ( 55.47 %)	17193924 bp ( 82.30 %)	44880405 bp ( 56.61 %)	20734696 bp ( 82.81 %)	56070026 bp ( 57.09 %)	23184765 bp ( 83.17 %)	20797744 bp ( 53.17 %)	10067488 bp ( 80.36 %)	28288996 bp ( 54.90 %)	13423028 bp ( 81.33 %)	33036625 bp ( 55.47 %)	17193924 bp ( 82.30 %)	44880405 bp ( 56.61 %)	20734696 bp ( 82.81 %)	56070026 bp ( 57.09 %)	23184765 bp ( 83.17 %)	20797744 bp ( 53.17 %)	10067488 bp ( 80.36 %)	28288996 bp ( 54.90 %)	13423028 bp ( 81.33 %)	33036625 bp ( 55.47 %)	17193924 bp ( 82.30 %)	44880405 bp ( 56.61 %)	20734696 bp ( 82.81 %)	56070026 bp ( 57.09 %)	23184765 bp ( 83.17 %)
Retroelements	9412	4822	13090	6148	15234	7534	20465	8851	25855	9733	14336951 bp	6182384 bp	19891626 bp	8449890 bp	23319047 bp	11092758 bp	32194185 bp	13613822 bp	40253000 bp	15392030 bp	0.3665	0.4935	0.386	0.512	0.3915	0.531	0.4061	0.5437	0.4099	0.5521
SINEs:	337	191	437	218	488	236	633	250	765	265	47079 bp	25039 bp	59922 bp	28509 bp	67030 bp	30459 bp	85938 bp	32273 bp	104446 bp	33710 bp	0.0012	0.002	0.0012	0.0017	0.0011	0.0015	0.0011	0.0013	0.0011	0.0012
Penelope	0	0	0	0	0	0	0	0	0	0	0 bp	0 bp	0 bp	0 bp	0 bp	0 bp	0 bp	0 bp	0 bp	0 bp	0	0	0	0	0	0	0	0	0	0
LINEs:	813	222	1033	260	1169	332	1525	374	1866	408	389054 bp	118892 bp	498750 bp	151631 bp	562178 bp	197998 bp	750816 bp	245295 bp	948239 bp	275691 bp	0.0099	0.0095	0.0097	0.0092	0.0094	0.0095	0.0095	0.0098	0.0097	0.0099
CRE/SLACS	0	0	0	0	0	0	0	0	0	0	0 bp	0 bp	0 bp	0 bp	0 bp	0 bp	0 bp	0 bp	0 bp	0 bp	0	0	0	0	0	0	0	0	0	0
L2/CR1/Rex	0	0	0	0	0	0	0	0	0	0	0 bp	0 bp	0 bp	0 bp	0 bp	0 bp	0 bp	0 bp	0 bp	0 bp	0	0	0	0	0	0	0	0	0	0
R1/LOA/Jockey	0	0	0	0	0	0	0	0	0	0	0 bp	0 bp	0 bp	0 bp	0 bp	0 bp	0 bp	0 bp	0 bp	0 bp	0	0	0	0	0	0	0	0	0	0
R2/R4/NeSL	0	0	0	0	0	0	0	0	0	0	0 bp	0 bp	0 bp	0 bp	0 bp	0 bp	0 bp	0 bp	0 bp	0 bp	0	0	0	0	0	0	0	0	0	0
RTE/Bov-B	0	0	0	0	0	0	0	0	0	0	0 bp	0 bp	0 bp	0 bp	0 bp	0 bp	0 bp	0 bp	0 bp	0 bp	0	0	0	0	0	0	0	0	0	0
L1/CIN4	772	216	979	251	1110	322	1455	365	1784	396	382846 bp	118030 bp	490958 bp	150555 bp	553913 bp	196862 bp	741796 bp	243945 bp	937819 bp	273732 bp	0.0098	0.0094	0.0095	0.0091	0.0093	0.0094	0.0094	0.0097	0.0095	0.0098
LTR elements:	8262	4409	11620	5670	13577	6966	18307	8227	23224	9060	13900818 bp	6038453 bp	19332954 bp	8269750 bp	22689839 bp	10864301 bp	31357431 bp	13336254 bp	39200315 bp	15082629 bp	0.3554	0.482	0.3752	0.501	0.381	0.52	0.3956	0.5326	0.3991	0.541
BEL/Pao	0	0	0	0	0	0	0	0	0	0	0 bp	0 bp	0 bp	0 bp	0 bp	0 bp	0 bp	0 bp	0 bp	0 bp	0	0	0	0	0	0	0	0	0	0
Ty1/Copia	1085	596	1437	776	1666	956	2200	1102	2689	1167	1330246 bp	819521 bp	1729924 bp	1201184 bp	2012288 bp	1617632 bp	2673002 bp	1952154 bp	3163359 bp	2135780 bp	0.034	0.0654	0.0336	0.0728	0.0338	0.0774	0.0337	0.078	0.0322	0.0766
Gypsy/DIRS1	6888	3502	9760	4522	11433	5581	15484	6645	19684	7368	12417933 bp	5103607 bp	17386339 bp	6916951 bp	20423389 bp	9053630 bp	28341506 bp	11144936 bp	35553089 bp	12669720 bp	0.3175	0.4074	0.3374	0.4191	0.3429	0.4334	0.3575	0.4451	0.362	0.4545
Retroviral	0	0	0	0	0	0	0	0	0	0	0 bp	0 bp	0 bp	0 bp	0 bp	0 bp	0 bp	0 bp	0 bp	0 bp	0	0	0	0	0	0	0	0	0	0
DNA transposons	14521	8968	18678	10464	21301	12133	27367	13482	34030	14468	4631150 bp	3045777 bp	6099396 bp	3931536 bp	7042554 bp	4876363 bp	9247371 bp	5723890 bp	11578264 bp	6294962 bp	0.1184	0.2431	0.1184	0.2382	0.1182	0.2334	0.1167	0.2286	0.1179	0.2258
hobo-Activator	1976	980	2518	1157	2852	1363	3681	1525	4541	1666	420954 bp	400193 bp	549022 bp	529137 bp	625137 bp	609855 bp	808185 bp	719306 bp	986890 bp	780272 bp	0.0108	0.0319	0.0107	0.0321	0.0105	0.0292	0.0102	0.0287	0.01	0.028
Tc1-IS630-Pogo	2427	1006	3057	1196	3420	1354	4312	1484	5370	1615	434252 bp	173429 bp	546674 bp	214346 bp	615794 bp	241107 bp	788530 bp	264772 bp	978671 bp	284576 bp	0.0111	0.0138	0.0106	0.013	0.0103	0.0115	0.0099	0.0106	0.01	0.0102
En-Spm	0	0	0	0	0	0	0	0	0	0	0 bp	0 bp	0 bp	0 bp	0 bp	0 bp	0 bp	0 bp	0 bp	0 bp	0	0	0	0	0	0	0	0	0	0
MuDR-IS905	0	0	0	0	0	0	0	0	0	0	0 bp	0 bp	0 bp	0 bp	0 bp	0 bp	0 bp	0 bp	0 bp	0 bp	0	0	0	0	0	0	0	0	0	0
PiggyBac	0	0	0	0	0	0	0	0	0	0	0 bp	0 bp	0 bp	0 bp	0 bp	0 bp	0 bp	0 bp	0 bp	0 bp	0	0	0	0	0	0	0	0	0	0
Tourist/Harbinger	2252	2504	2839	2803	3257	3231	4240	3498	5243	3700	499334 bp	602454 bp	621621 bp	701289 bp	716110 bp	822174 bp	937597 bp	899829 bp	1168695 bp	970757 bp	0.0128	0.0481	0.0121	0.0425	0.012	0.0394	0.0118	0.0359	0.0119	0.0348
Other (Mirage, P-element, Transib)	2	1	2	2	2	2	2	2	3	2	126 bp	173 bp	126 bp	343 bp	126 bp	343 bp	126 bp	342 bp	189 bp	342 bp	0	0	0	0	0	0	0	0	0	0
Rolling-circles	4527	2834	5753	3428	6563	3946	8578	4333	10586	4656	1541023 bp	745161 bp	1927608 bp	925187 bp	2181893 bp	1084182 bp	2802547 bp	1246550 bp	3441710 bp	1338921 bp	0.0394	0.0595	0.0374	0.0561	0.0366	0.0519	0.0354	0.0498	0.035	0.048
Unclassified:	415	122	543	323	603	370	782	398	936	428	116470 bp	73095 bp	145359 bp	79996 bp	161217 bp	92446 bp	212875 bp	100180 bp	258204 bp	109729 bp	0.003	0.0058	0.0028	0.0048	0.0027	0.0044	0.0027	0.004	0.0026	0.0039
Total interspersed repeats:	_	_	_	_	_	_	_	_	_	_	19084571 bp	9301256 bp	26136381 bp	12461422 bp	30522818 bp	16061567 bp	41654431 bp	19437892 bp	52089468 bp	21796721 bp	0.4879	0.7424	0.5072	0.755	0.5125	0.7688	0.5254	0.7763	0.5304	0.7819
Small RNA:	277	277	367	136	443	146	576	149	719	167	185290 bp	22422 bp	236151 bp	24563 bp	320923 bp	25636 bp	354698 bp	26531 bp	446031 bp	28105 bp	0.0047	0.0018	0.0046	0.0015	0.0054	0.0012	0.0045	0.0011	0.0045	0.001
Satellites:	30	38	41	52	54	56	80	68	108	81	37202 bp	35986 bp	56647 bp	53350 bp	89266 bp	68032 bp	174618 bp	72323 bp	223297 bp	75306 bp	0.001	0.0029	0.0011	0.0032	0.0015	0.0033	0.0022	0.0029	0.0023	0.0027
Simple repeats:	0	0	0	0	0	0	0	0	0	0	0 bp	0 bp	0 bp	0 bp	0 bp	0 bp	0 bp	0 bp	0 bp	0 bp	0	0	0	0	0	0	0	0	0	0
Low complexity:	0	0	0	0	0	0	0	0	0	0	0 bp	0 bp	0 bp	0 bp	0 bp	0 bp	0 bp	0 bp	0 bp	0 bp	0	0	0	0	0	0	0	0	0	0
