# Supplementary material for: A comprehensive evaluation of the potential of three next-generation short-read-based plant pan-genome construction strategies for the identification of novel non-reference sequence
Source: Front Plant Sci. 2024 Mar 19;15:1371222. doi: 10.3389/fpls.2024.1371222 (PMC10986365; doi:10.3389/fpls.2024.1371222)
Supplement: Supplementary Figure 1 — The optimal k-mer used in the whole genome assembly for each of the 20 rice samples using eupan assemble linearK model from the EUPAN toolkit. [file DataSheet_1.zip › Data Sheet 1/Supplementary Table 8.xlsx]

## Sheet: Sheet1
Supplementary Table 8: The number and proportion statistics for validated dataset including both novel genes and insertions across various length ranges with varying sequencing depth.
Length(bp)	Classification	Strategy	Depth	Number	Recall	Number	Recall
				Novel Genes		Insertions
[50,100]	SS	Golden Set	_	103	1	2709	1
		Map-to-pan	5X	7	0.07	1025	0.38
		Iterative Individual	5X	2	0.02	413	0.15
		Iterative Pooling	5X	2	0.02	581	0.21
		Map-to-pan	10X	5	0.05	1236	0.46
		Iterative Individual	10X	3	0.03	618	0.23
		Iterative Pooling	10X	2	0.02	665	0.25
		Map-to-pan	20X	17	0.17	1558	0.58
		Iterative Individual	20X	3	0.03	780	0.29
		Iterative Pooling	20X	5	0.05	743	0.27
		Map-to-pan	30X	24	0.23	1565	0.58
		Iterative Individual	30X	5	0.05	830	0.31
		Iterative Pooling	30X	2	0.02	776	0.29
		Map-to-pan	50X	36	0.35	1709	0.63
		Iterative Individual	50X	5	0.05	887	0.33
		Iterative Pooling	50X	4	0.04	809	0.3
(100,1000]	S	Golden Set	_	3346	1	8838	1
		Map-to-pan	5X	1217	0.36	2434	0.28
		Iterative Individual	5X	546	0.16	1405	0.16
		Iterative Pooling	5X	616	0.18	1550	0.18
		Map-to-pan	10X	1431	0.43	3403	0.39
		Iterative Individual	10X	681	0.2	1686	0.19
		Iterative Pooling	10X	667	0.2	1682	0.19
		Map-to-pan	20X	1878	0.56	5689	0.64
		Iterative Individual	20X	787	0.24	1940	0.22
		Iterative Pooling	20X	732	0.22	1824	0.21
		Map-to-pan	30X	1977	0.59	6193	0.7
		Iterative Individual	30X	844	0.25	2078	0.24
		Iterative Pooling	30X	754	0.23	1907	0.22
		Map-to-pan	50X	2077	0.62	7099	0.8
		Iterative Individual	50X	893	0.27	2223	0.25
		Iterative Pooling	50X	783	0.23	1943	0.22
(1000,10000]	M	Golden Set	_	8671	1	3357	1
		Map-to-pan	5X	1853	0.213701	657	0.19571
		Iterative Individual	5X	974	0.112328	361	0.107536
		Iterative Pooling	5X	1039	0.119825	398	0.118558
		Map-to-pan	10X	2526	0.291316	877	0.261245
		Iterative Individual	10X	1200	0.138392	423	0.126005
		Iterative Pooling	10X	1181	0.136201	437	0.130176
		Map-to-pan	20X	4284	0.494061	2156	0.64224
		Iterative Individual	20X	1448	0.166993	485	0.144474
		Iterative Pooling	20X	1306	0.150617	472	0.140602
		Map-to-pan	30X	4742	0.54688	2630	0.783438
		Iterative Individual	30X	1512	0.174374	513	0.152815
		Iterative Pooling	30X	1343	0.154884	485	0.144474
		Map-to-pan	50X	5211	0.600969	2934	0.873995
		Iterative Individual	50X	1611	0.185792	546	0.162645
		Iterative Pooling	50X	1396	0.160996	497	0.148049
>10000	L	Golden Set	_	958	1	143	1
		Map-to-pan	5X	0	0	0	0
		Iterative Individual	5X	0	0	0	0
		Iterative Pooling	5X	0	0	0	0
		Map-to-pan	10X	0	0	0	0
		Iterative Individual	10X	0	0	0	0
		Iterative Pooling	10X	0	0	0	0
		Map-to-pan	20X	1	0	0	0
		Iterative Individual	20X	0	0	0	0
		Iterative Pooling	20X	0	0	0	0
		Map-to-pan	30X	1	1	0	0
		Iterative Individual	30X	0	0	0	0
		Iterative Pooling	30X	0	0	0	0
		Map-to-pan	50X	1	0	0	0
		Iterative Individual	50X	0	0	0	0
		Iterative Pooling	50X	0	0	0	0
