# Supplementary material for: A comprehensive evaluation of the potential of three next-generation short-read-based plant pan-genome construction strategies for the identification of novel non-reference sequence
Source: Front Plant Sci. 2024 Mar 19;15:1371222. doi: 10.3389/fpls.2024.1371222 (PMC10986365; doi:10.3389/fpls.2024.1371222)
Supplement: Supplementary Figure 1 — The optimal k-mer used in the whole genome assembly for each of the 20 rice samples using eupan assemble linearK model from the EUPAN toolkit. [file DataSheet_1.zip › Data Sheet 1/Supplementary Table 9.xlsx]

## Sheet: Sheet1
Supplementary Table 9: The number and proportion of for validated dataset including both novel genes and insertions found within different ranges of repeat elements across various sequencing depths
Label	Repeat Percentage	Strategy	Depth	Novel Gene		Novel Insertions
				Number	Recall	Number	Recall
1	[0,0.1]	Golden Set	_	3984	1	2868	1
		Map-to-pan	5X	1383	0.347139	2073	0.722803
		Iterative Individual	5X	723	0.181476	1077	0.375523
		Iterative Pooling	5X	750	0.188253	1291	0.450139
		Map-to-pan	10X	1684	0.422691	2176	0.758717
		Iterative Individual	10X	865	0.217118	1336	0.46583
		Iterative Pooling	10X	823	0.206576	1395	0.486402
		Map-to-pan	20X	2068	0.519076	2307	0.804393
		Iterative Individual	20X	992	0.248996	1518	0.529289
		Iterative Pooling	20X	902	0.226406	1497	0.521967
		Map-to-pan	30X	2146	0.538655	2312	0.806137
		Iterative Individual	30X	1023	0.256777	1573	0.548466
		Iterative Pooling	30X	918	0.230422	1532	0.53417
		Map-to-pan	50X	2215	0.555974	2396	0.835425
		Iterative Individual	50X	1053	0.264307	1618	0.564156
		Iterative Pooling	50X	950	0.238454	1562	0.54463
2	(0.1,0.2]	Golden Set	_	1153	1	140	1
		Map-to-pan	5X	331	0.287077	104	0.742857
		Iterative Individual	5X	173	0.150043	69	0.492857
		Iterative Pooling	5X	191	0.165655	72	0.514286
		Map-to-pan	10X	413	0.358196	110	0.785714
		Iterative Individual	10X	208	0.180399	75	0.535714
		Iterative Pooling	10X	203	0.176062	76	0.542857
		Map-to-pan	20X	552	0.478751	120	0.857143
		Iterative Individual	20X	234	0.202949	78	0.557143
		Iterative Pooling	20X	221	0.191674	82	0.585714
		Map-to-pan	30X	596	0.516912	124	0.885714
		Iterative Individual	30X	245	0.212489	83	0.592857
		Iterative Pooling	30X	233	0.202082	85	0.607143
		Map-to-pan	50X	634	0.54987	127	0.907143
		Iterative Individual	50X	256	0.222029	85	0.607143
		Iterative Pooling	50X	239	0.207285	88	0.628571
3	(0.2,0.3]	Golden Set	_	836	1	229	1
		Map-to-pan	5X	223	0.266746	156	0.681223
		Iterative Individual	5X	81	0.09689	102	0.445415
		Iterative Pooling	5X	90	0.107656	111	0.484716
		Map-to-pan	10X	271	0.324163	165	0.720524
		Iterative Individual	10X	104	0.124402	114	0.497817
		Iterative Pooling	10X	107	0.12799	116	0.50655
		Map-to-pan	20X	380	0.454545	189	0.825328
		Iterative Individual	20X	135	0.161483	118	0.515284
		Iterative Pooling	20X	127	0.151914	121	0.528384
		Map-to-pan	30X	409	0.489234	198	0.864629
		Iterative Individual	30X	143	0.171053	124	0.541485
		Iterative Pooling	30X	125	0.149522	125	0.545852
		Map-to-pan	50X	441	0.527512	202	0.882096
		Iterative Individual	50X	158	0.188995	130	0.567686
		Iterative Pooling	50X	135	0.161483	125	0.545852
4	(0.3,0.4]	Golden Set	_	688	1	258	1
		Map-to-pan	5X	180	0.261628	173	0.670543
		Iterative Individual	5X	85	0.123547	113	0.437984
		Iterative Pooling	5X	101	0.146802	115	0.445736
		Map-to-pan	10X	218	0.31686	180	0.697674
		Iterative Individual	10X	106	0.15407	122	0.472868
		Iterative Pooling	10X	112	0.162791	123	0.476744
		Map-to-pan	20X	295	0.428779	214	0.829457
		Iterative Individual	20X	125	0.181686	130	0.503876
		Iterative Pooling	20X	118	0.171512	129	0.5
		Map-to-pan	30X	331	0.481105	215	0.833333
		Iterative Individual	30X	131	0.190407	135	0.523256
		Iterative Pooling	30X	126	0.18314	128	0.496124
		Map-to-pan	50X	364	0.52907	219	0.848837
		Iterative Individual	50X	140	0.203488	139	0.53876
		Iterative Pooling	50X	130	0.188953	132	0.511628
5	(0.4,0.5]	Golden Set	_	562	1	287	1
		Map-to-pan	5X	152	0.270463	179	0.623693
		Iterative Individual	5X	72	0.128114	112	0.390244
		Iterative Pooling	5X	90	0.160142	125	0.43554
		Map-to-pan	10X	180	0.320285	201	0.700348
		Iterative Individual	10X	92	0.163701	129	0.449477
		Iterative Pooling	10X	96	0.170819	136	0.473868
		Map-to-pan	20X	254	0.451957	242	0.843206
		Iterative Individual	20X	111	0.197509	148	0.515679
		Iterative Pooling	20X	104	0.185053	140	0.487805
		Map-to-pan	30X	279	0.496441	242	0.843206
		Iterative Individual	30X	114	0.202847	149	0.519164
		Iterative Pooling	30X	106	0.188612	142	0.494774
		Map-to-pan	50X	313	0.55694	255	0.888502
		Iterative Individual	50X	117	0.208185	155	0.54007
		Iterative Pooling	50X	112	0.199288	142	0.494774
6	(0.5,0.6]	Golden Set	_	466	1	302	1
		Map-to-pan	5X	127	0.272532	168	0.556291
		Iterative Individual	5X	57	0.122318	103	0.34106
		Iterative Pooling	5X	65	0.139485	112	0.370861
		Map-to-pan	10X	164	0.351931	208	0.688742
		Iterative Individual	10X	75	0.160944	119	0.39404
		Iterative Pooling	10X	73	0.156652	116	0.384106
		Map-to-pan	20X	221	0.474249	239	0.791391
		Iterative Individual	20X	95	0.203863	129	0.427152
		Iterative Pooling	20X	91	0.195279	126	0.417219
		Map-to-pan	30X	240	0.515021	244	0.807947
		Iterative Individual	30X	99	0.212446	139	0.460265
		Iterative Pooling	30X	86	0.184549	129	0.427152
		Map-to-pan	50X	264	0.566524	246	0.81457
		Iterative Individual	50X	109	0.233906	144	0.476821
		Iterative Pooling	50X	92	0.197425	135	0.44702
7	(0.6,0.7]	Golden Set	_	412	1	330	1
		Map-to-pan	5X	88	0.213592	142	0.430303
		Iterative Individual	5X	43	0.104369	86	0.260606
		Iterative Pooling	5X	50	0.121359	94	0.284848
		Map-to-pan	10X	118	0.286408	191	0.578788
		Iterative Individual	10X	58	0.140777	106	0.321212
		Iterative Pooling	10X	58	0.140777	104	0.315152
		Map-to-pan	20X	177	0.429612	246	0.745455
		Iterative Individual	20X	72	0.174757	123	0.372727
		Iterative Pooling	20X	65	0.157767	117	0.354545
		Map-to-pan	30X	185	0.449029	250	0.757576
		Iterative Individual	30X	82	0.199029	127	0.384848
		Iterative Pooling	30X	65	0.157767	122	0.369697
		Map-to-pan	50X	211	0.512136	275	0.833333
		Iterative Individual	50X	87	0.211165	138	0.418182
		Iterative Pooling	50X	69	0.167476	120	0.363636
8	(0.7,0.8]	Golden Set	_	482	1	458	1
		Map-to-pan	5X	101	0.209544	170	0.371179
		Iterative Individual	5X	51	0.105809	86	0.187773
		Iterative Pooling	5X	57	0.118257	104	0.227074
		Map-to-pan	10X	134	0.278008	240	0.524017
		Iterative Individual	10X	65	0.134855	117	0.255459
		Iterative Pooling	10X	65	0.134855	121	0.264192
		Map-to-pan	20X	226	0.46888	337	0.735808
		Iterative Individual	20X	81	0.16805	137	0.299127
		Iterative Pooling	20X	67	0.139004	131	0.286026
		Map-to-pan	30X	240	0.497925	335	0.731441
		Iterative Individual	30X	89	0.184647	156	0.340611
		Iterative Pooling	30X	77	0.159751	137	0.299127
		Map-to-pan	50X	269	0.558091	360	0.786026
		Iterative Individual	50X	95	0.197095	170	0.371179
		Iterative Pooling	50X	73	0.151452	136	0.296943
9	(0.8,0.9]	Golden Set	_	578	1	725	1
		Map-to-pan	5X	106	0.183391	202	0.278621
		Iterative Individual	5X	54	0.0934256	100	0.137931
		Iterative Pooling	5X	57	0.0986159	116	0.16
		Map-to-pan	10X	135	0.233564	318	0.438621
		Iterative Individual	10X	70	0.121107	136	0.187586
		Iterative Pooling	10X	68	0.117647	141	0.194483
		Map-to-pan	20X	253	0.437716	500	0.689655
		Iterative Individual	20X	85	0.147059	171	0.235862
		Iterative Pooling	20X	77	0.133218	145	0.2
		Map-to-pan	30X	288	0.49827	543	0.748966
		Iterative Individual	30X	88	0.152249	190	0.262069
		Iterative Pooling	30X	80	0.138408	172	0.237241
		Map-to-pan	50X	320	0.553633	591	0.815172
		Iterative Individual	50X	100	0.17301	202	0.278621
		Iterative Pooling	50X	84	0.145329	174	0.24
10	(0.9,1]	Golden Set	_	3917	1	9450	1
		Map-to-pan	5X	386	0.0985448	749	0.0792593
		Iterative Individual	5X	183	0.0467194	331	0.0350265
		Iterative Pooling	5X	206	0.0525913	389	0.041164
		Map-to-pan	10X	645	0.164667	1727	0.182751
		Iterative Individual	10X	241	0.0615267	473	0.0500529
		Iterative Pooling	10X	245	0.0625479	456	0.048254
		Map-to-pan	20X	1754	0.447792	5009	0.530053
		Iterative Individual	20X	308	0.0786316	653	0.0691005
		Iterative Pooling	20X	271	0.0691856	551	0.0583069
		Map-to-pan	30X	2030	0.518254	5925	0.626984
		Iterative Individual	30X	347	0.0885882	745	0.078836
		Iterative Pooling	30X	283	0.0722492	596	0.0630688
		Map-to-pan	50X	2294	0.585652	7071	0.748254
		Iterative Individual	50X	394	0.100587	875	0.0925926
		Iterative Pooling	50X	299	0.0763339	635	0.0671958
